# Supplementary material for: A humanized minipig model for the toxicological testing of therapeutic recombinant antibodies
Source: Nat Biomed Eng. 2022 Sep 22;6(11):1248–56. doi: 10.1038/s41551-022-00921-2 (PMC9652145; doi:10.1038/s41551-022-00921-2)
Supplement: Source data for Figs. 2–5 and ED Fig. 1 — Source data for Figs. 2a and 3–5, and for Extended data Fig. 1. [file 41551_2022_921_MOESM5_ESM.xlsx]

## Sheet: Fig 2b
hIgG concentrations
WT	Concentrations		TG1 line	Concentrations		TG2 line	Concentrations		TG3 line	Concentrations
WT1	-0.00691		TG1_1	2.27091		TG2_1	2.20349		TG3_1	2.34887
WT2	-0.00137		TG1_2	2.52045		TG2_2	1.95422		TG3_2	2.15751
WT3	-0.34677		TG1_3	1.84487		TG2_3	2.16645		TG3_3	3.82381
WT4	-0.34954		TG1_4	2.71133		TG2_4	1.91035
			TG1_5	2.59039

## Sheet: Fig 3a
Antibodies against KLH - Titer
Days post Immunization	WT1	WT2	TG1	TG2
0	50	50	50	50
7	438.475	384.366	121.066	79.2888
14	7516.2	25232.2	3552.96	8940.87
21	11693.2	21382.1	34031	41240.7
28	12636.4	36412.1	11385	43283.3
35	7677.48	19607		18544.5

## Sheet: Fig 3b
Antibodies against KLH boost - Titer
Days post Immunization	WT1	WT2	TG1	TG2
0	50	50	50	50
7	281.048	606.767	365.145	950.406
14	1606.12	1105.78	723.099	4733.09
22	1991.32	2014.99	748.903	5882.98
36	27911.2	48813.1	17714.2	33347.3
50	27057.9	27517.3	7900.98	13418

## Sheet: Fig 4b
ADA against bevacizumab in F0 Minipigs - Titer
Days post Immunization	WT1	WT2	WT3	WT4	WT5	WT6	TG1	TG2	TG3	TG4	TG5	TG6
0	225.353	50	50	50	50	50	50	50	50	50	50	50
7	4876.48	3974.4	50	50	50	50	50	50	50	50	50	50
14	9347.06	5907.02	533.9	602.719	119.01	55.2791	50	50	50	50	50	50
21	15324.2	7230.94	1392.34	1315.87	179.215	232.65	50	50	50	50		50
28	8507.26	3915.19	2901.62	620.472	364.899	545.187	50	50	50	50		50
35	50418.1	5168.39	4057.33	908.478	528.615	895.899	50	50	50	50	50	50

## Sheet: Fig 4c
ADA against bevacizumab in F1 Minipigs - Titer
Days post Immunization	WT1	WT2	WT3	TG1	TG2	TG3	TG4
0	50	50	50	50	50	50	50
7	50	50	50	50	50	50	50
14	337.289	359.794	343.773	50	50	50	50
21	420.433	285.855	286.573	50	50	50	50
28	413.697	441.058	532.237	50	50	50	50

## Sheet: Fig 4d
ADA against daratumumab - OD 1:50 dilution
Days post Immunization	WT1	WT2	WT3	WT4	TG1	TG2	TG3	TG4
0	0.8156	0.7041	0.7941	0.56	0.6432	0.6822	0.6086	0.6916
7	0.8171	0.7073	0.8027	0.5541	0.6828	0.7247	0.6136	0.7188
14	0.8031	0.694	0.7664	0.6552	0.6535	0.7256	0.5737	0.7147
21	0.8054	0.9055	1.1394	0.9447	0.6896	0.6518	0.7213	0.7574
28	0.87	0.9404	1.1855	1.2052	0.6224	0.7541	0.6991	0.7641

## Sheet: Fig 5a
ADA against cergutuzumab amunaleukin - Titer
Days post Immunization	WT1	WT2	WT3	WT4	TG1	TG2	TG3	TG4
0	50	50	50	50	50	50	50	50
7	76.9808	1199.4	139.924	1415.5	176.105	687.807	236.328	50
14	898.272	9552.7	3265.08	3836.92	202.946	1819.32	665.823	182.41
21	4978.89	16885.3	14293.1	10194.8	545.094	5380.94	319.007	158.739
28	2710.91	103212	32591.9	7872.4	838.133	74850.7	1100.19	1781

## Sheet: Fig 5b
ADA against atezolizumab - Titer
Days post Immunization	WT1	WT2	WT3	WT4	TG1	TG2	TG3	TG4
0	50	50	50	50	50	50	50	50
7	141.908	780.469	50	3331.87	50	50	50	50
14	17155.6	57855.9	16818.3	29875.9	1012.63	1035.74	111.375	733.162
21	80021.8	32317.1	13289.7	203228	1834.02	1595.95	178.766	3435.44
28	137258	144795	57281.8	127966	4612.05	2447.64	715.668	7317.59

## Sheet: ED Fig 1a
human LC - human HC - OD 450nm at 1:15 dilution [a.u.]
TG F0	TG F1	TG F2	WT	Human serum (1:100)	HIGR3 pool	Bevacizumab (5 μg/mL)	PBS
1.4427	1.8504	1.3098	0.2292	3.3686	3.3007	3.2877	0.9637
1.2393	1.7899	1.5674	0.4211	3.2863	3.2597	3.1666	0.8152
1.3113	2.3273	2.2625	0.2914	3.2757	3.2328	3.1992	0.8253
1.7616	2.229	2.0686	0.3181
			0.3094
			0.3897
			0.1994
			0.2805
			0.2895
			0.3205

## Sheet: ED Fig 1b
human LC - pig HC - OD 450nm at 1:15 dilution [a.u.]
TG F0	TG F1	TG F2	WT	Human serum (1:100)	HIGR3 pool	Bevacizumab (5 μg/mL)	PBS
1.516	1.3098	0.9274	1.0916	0.2288	0.103	0.1854	0.122
0.9921	1.1806	0.7491	1.7493	0.2166	0.0684	0.1666	0.0749
1.0672	1.3148	1.1802	1.4127	0.2747	0.1135	0.2113	0.2028
0.9915	1.3339	0.7555	1.193
			0.5408
			1.3368
			0.6568
			0.6836
			0.6848
			0.6377
